# Supplementary material for: RAS–p110α signalling in macrophages is required for effective inflammatory response and resolution of inflammation
Source: eLife. 2025 Apr 24;13:RP94590. doi: 10.7554/eLife.94590 (PMC12021417; doi:10.7554/eLife.94590)
Supplement: Figure 1—source data 2. [file elife-94590-fig1-data2.zip]

Archive with 6 entries (5 files):
- Figure 1A/
- Figure 1A/akt total mb.jpg
- Figure 1A/erk total mb.jpg
- Figure 1A/HSP90 mb.jpg
- Figure 1A/pAKT mb.jpg
- Figure 1A/pERK mb.jpg
