# Supplementary material for: RAS–p110α signalling in macrophages is required for effective inflammatory response and resolution of inflammation
Source: eLife. 2025 Apr 24;13:RP94590. doi: 10.7554/eLife.94590 (PMC12021417; doi:10.7554/eLife.94590)
Supplement: Figure 1—figure supplement 1—source data 2. [file elife-94590-fig1-figsupp1-data2.zip]

Archive with 1 entries (1 files):
- Figure 1-supplement 1B.jpg
