# Supplementary material for: RAS–p110α signalling in macrophages is required for effective inflammatory response and resolution of inflammation
Source: eLife. 2025 Apr 24;13:RP94590. doi: 10.7554/eLife.94590 (PMC12021417; doi:10.7554/eLife.94590)
Supplement: Figure 6—source data 2. [file elife-94590-fig6-data2.zip]

Archive with 4 entries (3 files):
- Figure 6-source data 2/
- Figure 6-source data 2/Fig 6D Activated Cathepsin B.tif
- Figure 6-source data 2/Fig 6D Cathepsin B.tif
- Figure 6-source data 2/Fig 6D Cathepsin D.tif
